# Supplementary material for: Pre- and Perioperative Inflammatory Biomarkers in Older Patients Resected for Localized Colorectal Cancer: Associations with Complications and Prognosis
Source: Cancers (Basel). 2021 Dec 29;14(1):161. doi: 10.3390/cancers14010161 (PMC8750535; doi:10.3390/cancers14010161)
Supplement: Supplementary file 1 [file cancers-14-00161-s001.zip]

Archive with 4 entries (4 files):
- 20211024 REBECCA Cancers supplementary tables S1-3.pdf
- 20211211 REBECCA REMARK checklist.pdf
- Supplementary Figure S1.pdf
- Supplementary Figure S2.pdf
